# Supplementary material for: Association between Single-Nucleotide Polymorphisms of the Tyrosine Kinase Receptor B (TrkB) and Post-Stroke Depression in China
Source: PLoS One. 2015 Dec 7;10(12):e0144301. doi: 10.1371/journal.pone.0144301 (PMC4671559; doi:10.1371/journal.pone.0144301)
Supplement: S1 Table — (XLS) [file pone.0144301.s001.xls]

## Sheet: Sheet1
Relevant data underlying the findingsdescribed in manuscript
sample	sex（1=male；2=female）	Age	PSD（1=PSD;0=NPSD）	rs1212171 （1=CC;2=CT;3=TT）	rs1778929（1=CC;2=CT;3=TT）	rs1187323（1=AA;2=AC;3=CC）	Hypertension	Diabetes	Smoke	Drinking	TG	TC	HDL	LDL
1	2	51	0	3	1	2	0	0	0	0	1.3	4.84	0.72	2.59
2	2	77	0	3	2	1	1	1	1	0	1.15	4.25	1.81	2.03
3	2	65	1	2	2	1	0	0	0	0	2.97	0.96	1.75	5.18
4	1	75	0	1	2	1	0	0	1	1	1.15	3.01	0.46	1.52
5	2	76	0	2	2	1	1	0	0	0	0.98	3.75	1.12	2.18
6	2	70	0	1	2	2	1	1	0	0	3.11	3	0.62	1.05
7	2	77	0	2	2	1	1	1	0	0	1.35	4.08	0.69	2.02
8	1	76	1	2	1	1	0	0	0	0	0.63	3.67	1.17	2.29
9	2	74	0	2	2	1	1	1	0	0	1.67	3.99	1.15	2.2
10	1	53	0	2	1	2	0	0	0	0	0.94	2.65	0.71	2.27
11	1	53	0	2	1	2	0	0	0	0	0.94	2.65	0.46	1.66
12	1	60	0	3	1	1	1	0	0	1	1.53	3.58	1.29	2.63
13	1	50	1	1	2	2	1	1	1	0	3.61	5.22	1.05	3.24
14	2	48	1	1	2	2	1	0	0	0	4.05	4.95	0.72	3.23
15	1	68	0	2	2	2	1	0	1	1	1.03	2.98	0.62	1.97
16	1	62	1	2	2	2	1	0	1	0	1.73	4.59	1.64	2.36
17	1	61	1	2	2	2	0	0	1	0	0.79	2.53	0.37	1.65
18	1	61	1	3	2	2	1	0	0	1	1.73	4.59	1.64	2.36
19	2	59	1	3	2	2	0	0	1	0	0.79	2.53	0.37	1.65
20	1	76	0	3	2	1	1	0	0	0	0.8	2.68	0.9	2.45
21	1	67	1	2	3	1	0	1	0	0	0.62	2.82	1.11	1.56
22	1	55	0	2	1	1	1	0	1	1	2.18	2.92	1.15	2.15
23	1	57	0	3	1	1	1	1	1	0	0.93	1.99	0.53	2.02
24	1	64	0	1	3	1	1	0	0	0	0.65	3.37	0.97	1.51
25	1	78	0	3	2	1	0	0	0	0	1.25	4.19	0.74	1.77
26	1	72	0	2	2	1	0	1	1	0	0.58	2.85	1.12	1.46
27	2	50	1	2	2	2	1	1	0	0	2.16	6.62	0.94	1.56
28	1	48	1	1	2	2	1	1	1	0	2.16	6.62	0.94	1.56
29	1	79	0	1	2	1	1	0	0	0	0.98	3.62	0.79	1.64
30	1	53	0	2	1	2	1	0	0	0	1.37	3.96	1.5	2.27
31	1	72	0	1	2	1	1	0	1	0	0.63	3.67	1.06	1.46
32	1	50	1	1	2	2	0	1	0	0	1.94	4.84	1.8	3.4
33	2	41	0	2	1	2	0	1	0	0	1.23	5.97	0.97	3.22
34	1	66	1	3	3	1	1	1	0	0	1.97	3.44	1.54	3.33
35	1	75	1	2	1	1	1	0	0	0	0.97	3.13	0.9	3.22
36	1	73	0	1	2	1	1	0	0	0	0.84	1.99	0.53	2.02
37	1	70	1	2	3	1	1	0	1	0	1.11	4.72	1.43	2.3
38	1	62	0	2	3	1	1	0	1	0	0.92	3.49	1.88	2.55
39	1	62	0	2	3	1	1	0	1	0	0.92	3.49	1.15	2.15
40	2	46	0	2	1	2	0	0	0	0	0.9	3.83	1.71	1.92
41	2	72	1	3	1	1	1	0	0	0	0.78	3.21	0.59	1.38
42	1	73	0	2	2	1	0	0	0	0	1.11	3.82	1.17	2.18
43	2	42	0	2	1	2	0	0	0	0	0.79	2.6	0.9	1.51
44	2	48	1	2	2	2	1	0	0	0	1.09	2.59	0.46	2.31
45	1	44	1	1	2	3	1	0	1	1	1.09	2.59	0.46	2.31
46	1	70	1	3	3	1	0	0	0	0	0.84	4.41	1.17	3.73
47	1	55	0	3	1	1	0	0	0	0	1.49	3.62	0.64	1.82
48	1	69	1	2	3	1	0	0	1	0	1.22	2.78	1.32	1.18
49	1	65	0	2	3	3	1	0	0	0	15	4.75	1.31	1.91
50	1	78	0	2	2	1	1	0	0	0	15	2.47	0.91	1.46
51	2	73	0	2	2	1	1	0	0	0	0.75	4.33	0.94	1.56
52	2	64	0	2	3	1	1	1	0	0	1.06	3.44	1.04	1.93
53	2	74	1	2	1	1	1	1	0	0	1.06	4.57	1.73	1.93
54	2	75	0	3	2	1	0	0	0	0	0.49	3.03	1.3	1.04
55	2	77	0	3	2	1	0	0	0	0	0.76	3.48	1.14	1.45
56	1	73	0	2	2	1	1	0	0	0	0.65	3.41	1.17	2.31
57	2	47	0	2	1	2	0	0	0	0	1.26	3.56	0.63	1.4
58	1	64	0	3	3	1	0	0	1	1	0.83	4.32	1.86	1.9
59	2	75	0	3	2	1	0	0	0	0	1.65	2.65	1.27	2.24
60	1	73	1	3	1	1	1	1	1	0	1.65	5.18	0.62	1.97
61	2	76	0	2	2	1	1	0	0	0	1.11	3.17	0.9	2.19
62	2	65	1	2	2	1	0	0	0	0	1.25	2.62	0.46	1.66
63	1	76	0	2	2	1	1	0	0	0	0.43	2.29	0.92	1.18
64	1	31	0	2	1	2	0	0	0	0	0.73	2.7	1.07	1.46
65	1	35	0	2	1	2	0	1	1	0	3.05	3.38	0.91	3.64
66	1	71	1	2	3	1	1	0	1	0	1.05	3.27	0.64	1.29
67	2	49	0	1	1	2	1	0	0	0	0.89	5.74	1.06	3.3
68	2	75	1	3	1	1	1	0	1	1	0.96	6.85	0.78	2.31
69	2	67	1	3	3	1	0	0	1	0	1.25	2.62	0.46	1.66
70	2	67	1	3	3	1	1	0	0	0	2.23	4.31	0.87	1.59
71	2	56	0	2	1	1	0	0	0	0	1.09	3.85	1.31	2.08
72	1	70	0	2	2	1	1	0	0	0	2.07	3.8	0.97	2.17
73	1	64	0	2	3	1	1	0	0	1	1.24	2.95	0.69	3.99
74	2	60	0	1	1	1	1	0	0	0	0.9	5.45	0.96	3.29
75	2	42	0	3	1	2	0	1	0	0	3.24	3.32	101	3.33
76	2	70	1	3	3	1	1	0	0	0	0.96	2.86	0.73	1.53
77	1	51	0	2	1	2	0	0	1	0	0.84	3.28	0.91	2.28
78	1	66	0	2	2	1	1	0	1	0	0.74	4.29	1.12	2.86
79	1	79	1	2	1	1	1	0	1	1	0.82	3.66	1.2	2.23
80	1	64	1	1	2	2	0	1	1	0	1.28	2.47	0.93	2.09
81	1	78	0	3	2	1	0	0	0	0	1.05	6.43	0.75	2.03
82	2	58	0	2	1	1	0	1	0	0	0.91	3.88	0.86	2.65
83	1	77	1	2	1	1	0	0	1	0	1.15	4.25	1.81	2.03
84	1	73	0	2	2	1	1	1	0	0	2.7	3.14	0.63	1.46
85	1	77	0	2	2	1	0	0	0	0	0.96	3.41	1.32	2.24
86	2	56	0	3	1	1	0	0	0	0	2.18	3.38	1.31	2.39
87	1	50	0	2	1	2	0	0	0	0	1.85	4.38	1.52	2.51
88	1	71	0	3	2	1	1	0	0	0	0.93	5.35	0.65	2.36
89	1	64	0	3	3	1	0	0	0	0	2.63	5.1	0.67	3.22
90	2	76	1	3	1	1	1	1	0	0	1.18	4.74	1.44	2.91
91	1	51	1	2	2	2	1	1	1	0	1.03	3.63	1.37	2.1
92	1	63	0	3	3	1	0	1	0	0	1.06	3.78	0.9	1.77
93	1	48	1	1	2	2	1	0	1	0	1.03	3.63	1.37	2.1
94	1	65	0	2	3	3	1	0	0	0	2.78	4.06	1.02	2.48
95	1	73	0	2	2	1	0	0	0	0	3.56	3.8	0.84	2.08
96	1	63	1	2	2	2	1	0	1	0	0.52	2.25	0.84	0.64
97	1	72	0	2	2	1	1	1	0	0	2.76	4.01	0.81	3.38
98	2	63	1	2	2	2	1	0	0	0	2.38	3.39	1.22	1.74
99	1	75	0	2	2	1	1	1	1	0	0.99	3.09	1.25	2.38
100	1	75	0	2	2	1	1	0	0	0	1.42	3.74	0.77	2.11
101	1	71	1	2	3	1	1	1	0	0	3.05	4.84	1.09	3.1
102	1	62	1	3	2	2	1	0	1	0	2.38	3.39	1.22	1.74
103	2	77	1	2	1	1	0	0	0	0	0.64	2.83	0.65	1.3
104	1	57	1	2	2	2	1	0	1	0	0.85	3.62	0.84	2.17
105	2	60	0	3	1	1	1	1	0	0	2.19	8.1	1.27	2.69
106	2	79	0	2	2	1	1	0	0	0	0.54	2.94	4.77	0.59
107	1	76	1	2	1	1	0	0	0	0	1.05	4	0.68	2.49
108	1	78	0	2	2	1	1	0	0	0	1.49	4.18	1.33	2.66
109	1	63	0	2	3	1	1	0	0	0	2.13	1.91	0.74	0.73
110	2	71	0	2	2	1	1	1	0	0	0.77	4.38	0.92	3.03
111	1	66	0	2	3	1	0	0	0	1	0.53	3.87	0.88	1.97
112	1	79	0	2	2	1	0	0	0	0	0.98	3.27	0.88	2.16
113	1	74	0	1	2	1	0	0	0	0	1.55	5.18	0.81	3.01
114	1	76	0	3	2	1	0	0	0	0	0.97	4.37	0.86	1.88
115	1	76	0	3	2	1	0	0	0	0	0.97	4.37	0.86	1.88
116	2	76	0	2	2	1	0	0	0	0	1.05	3.61	0.99	2.17
117	1	76	0	1	2	1	0	0	1	1	1.71	5.55	1.1	1.9
118	1	76	0	3	2	1	0	0	0	0	0.43	4.57	0.92	1.18
119	1	70	0	2	2	1	0	1	0	0	0.7	3.65	0.65	1.83
120	1	71	0	2	2	1	1	0	1	1	0.54	2.97	1.04	1.64
121	2	71	0	2	2	1	1	1	0	0	0.9	3.92	1.7	1.56
122	1	73	0	2	2	1	1	1	1	0	1.07	4.28	1.03	2.87
123	2	76	0	2	2	1	0	0	0	0	2.23	5.29	0.54	1.14
124	1	72	0	3	2	1	1	0	0	0	0.69	3.7	0.67	2.69
125	1	71	0	3	2	1	1	0	0	0	0.69	3.7	0.67	2.69
126	1	65	1	2	2	1	0	0	1	0	1.18	5.23	0.5	3.38
127	1	69	0	3	2	2	1	0	1	1	0.94	5.46	1.26	4.14
128	2	60	0	2	1	1	1	0	0	0	1.35	3.11	1.04	1.55
129	2	76	1	2	1	1	1	1	0	0	2.11	3.1	0.38	2.03
130	2	76	0	1	2	1	1	1	0	0	1.32	2.6	1.35	2.61
131	1	48	0	2	1	2	0	0	0	0	1.59	4.02	1.48	2.18
132	1	67	1	2	3	1	0	0	1	0	1.3	3.77	1.68	1.54
133	2	79	0	2	2	1	1	1	0	0	1.74	3.08	0.68	1.05
134	2	79	1	2	1	1	1	1	0	0	1.74	3.08	1.3	3.43
135	1	68	1	2	3	1	1	1	1	0	0.96	2.86	0.73	1.53
136	2	74	1	2	1	1	0	0	0	0	1.27	4.48	1.7	1.65
137	1	64	1	1	2	2	1	0	1	0	1.07	2.64	0.98	1.32
138	1	74	1	3	1	1	1	0	1	1	1.27	4.48	1.7	1.65
139	2	48	0	3	1	2	0	0	0	0	0.79	3.03	0.86	2.28
140	1	75	1	3	1	1	1	1	0	0	1.06	4.57	1.73	1.93
141	1	75	0	2	2	1	1	1	0	0	0.57	4.4	1.38	2.41
142	1	57	0	2	1	1	1	0	0	0	1.67	3.55	1.23	2.08
143	1	59	0	2	1	1	1	0	0	0	1.07	5.81	2.14	2.74
144	1	79	0	3	2	1	1	0	0	0	0.69	4.39	0.86	2.41
145	2	72	1	2	3	1	1	0	0	0	1.53	3.42	1.08	2.06
146	2	57	0	2	1	1	1	1	0	0	2.18	4.58	0.56	1.69
147	2	70	1	2	3	1	1	0	0	0	1.51	4.35	1.12	2.84
148	2	69	0	2	2	2	1	0	0	0	1.51	4.91	1.5	3.09
149	1	44	0	1	1	2	0	0	1	0	1.71	4.8	0.98	2.53
150	2	71	1	3	3	1	1	0	0	1	1.82	5.76	0.45	1.88
151	1	75	0	2	2	1	1	0	0	0	2.48	6.18	1.2	4.01
152	1	70	0	2	2	2	1	1	0	0	1.76	3.15	4.77	1.53
153	1	62	0	1	3	1	0	0	1	1	0.77	3.01	0.73	1.1
154	1	54	0	3	1	1	1	0	0	1	2.16	4.26	0.58	2.53
155	1	57	0	2	1	1	1	0	1	1	1.99	3.69	0.73	2.63
156	1	74	0	2	2	1	1	0	0	0	2.13	4.16	1.11	1.98
157	2	74	0	3	2	1	0	1	0	0	1	3.91	1.02	1.16
158	1	59	1	2	2	2	1	0	0	0	0.62	3.92	1.49	2.07
159	2	72	0	2	2	1	1	0	0	0	0.62	4.12	1.86	2.1
160	1	46	0	3	1	2	0	0	0	1	1.73	5.26	1.48	2.01
161	2	55	1	1	2	2	0	0	0	1	0.62	3.92	1.49	2.07
162	2	72	1	3	1	1	1	1	0	0	1.74	3.08	1.3	3.43
163	2	56	1	2	2	2	1	1	1	0	2.5	4.7	1.59	2.78
164	2	56	1	2	2	2	1	1	0	0	1.97	4.49	0.79	1.76
165	2	41	1	2	2	3	0	0	0	0	1.16	3.52	1.31	1.69
166	1	74	1	2	1	1	1	0	1	0	0.82	4.11	0.89	1.77
167	2	76	1	2	1	1	1	1	0	0	1.26	6.68	1.12	3.09
168	1	59	1	2	2	2	1	0	1	0	3.17	3.63	1.33	1.96
169	2	56	1	1	2	2	1	1	0	0	1.86	3.93	1.05	1.87
170	2	55	1	1	2	2	0	1	0	1	3.17	3.63	1.33	1.96
171	2	76	1	1	1	1	1	1	0	0	2.04	5.11	1.73	1.35
172	1	71	0	2	2	1	0	0	0	0	0.89	3.06	1.11	1.77
173	2	77	0	2	2	1	1	0	0	0	0.89	2.33	0.7	1.06
174	2	76	0	1	2	1	0	1	0	0	0.83	4.53	0.9	2.31
175	2	71	0	1	2	1	1	1	0	0	2.29	5.35	1.24	1.89
176	2	31	0	2	1	2	0	1	0	0	0.9	3.84	1.02	2.61
177	2	70	0	2	2	2	1	1	0	0	1.33	3.34	0.66	1.77
178	2	79	1	2	1	1	1	0	0	0	1.3	3.69	0.87	1.51
179	1	64	1	3	2	2	1	1	0	0	1.65	7.13	0.57	1.75
180	2	67	1	3	3	1	1	0	0	0	0.96	4.5	1.06	3.1
181	2	74	1	2	1	1	1	0	0	0	1.33	5.12	1.68	3.1
182	1	78	0	2	2	1	1	0	0	0	0.75	3.66	1.56	1.73
183	2	72	1	2	3	1	0	1	0	0	1.45	5.93	1.22	3.05
184	1	68	1	2	3	1	0	0	1	0	0.84	4.41	1.17	3.73
185	2	66	0	3	2	3	0	0	0	0	8.6	3.55	1.51	1.96
186	2	65	1	3	2	2	1	0	0	0	1.18	5.23	0.5	3.38
187	1	60	0	2	1	1	0	0	0	0	4.05	4.04	0.99	2.21
188	2	77	0	2	2	1	1	1	0	0	1.38	2.65	1.37	4
189	2	77	0	2	2	1	1	1	0	0	1.38	2.65	0.43	0.99
190	2	73	1	2	1	1	1	1	0	0	2.44	3.8	1.27	1.95
191	1	79	0	2	2	1	1	0	0	0	1.1	4.58	1.13	1.59
192	1	65	0	2	3	1	1	1	0	0	5.32	6.1	0.9	2.94
193	1	79	0	3	2	1	0	0	0	0	1.15	4.93	0.63	2.61
194	1	59	0	1	1	1	1	0	0	0	1.23	3.73	1.08	1.15
195	1	65	1	2	2	1	0	1	1	0	1.53	2.73	0.66	1.18
196	1	44	0	3	1	2	1	0	0	0	1.47	2.51	0.95	1.27
197	1	71	1	3	3	1	1	0	0	0	1.51	4.35	1.12	2.84
198	1	61	1	2	2	2	1	1	0	0	1.24	4.57	1.32	2.61
199	1	72	1	2	3	1	1	0	1	0	0.78	2.85	0.5	1.79
200	1	79	0	3	2	1	0	0	0	0	1.43	2.97	1.56	1.73
201	1	47	0	3	1	2	0	0	1	1	1.92	3.92	0.65	1.31
202	1	59	1	3	2	2	0	0	0	0	1.24	4.57	1.32	2.61
203	1	74	1	3	1	1	1	0	0	0	1.2	4.67	0.9	2.19
204	1	63	0	2	3	1	1	0	0	0	2.16	4.18	1.42	2.45
205	1	45	0	2	1	2	1	0	1	0	1.84	3.48	1.03	2.16
206	1	73	0	2	2	1	0	0	1	0	0.99	3.26	0.46	1.66
207	1	52	0	2	1	2	1	0	1	1	1.58	4.72	0.9	2.99
208	1	78	0	1	2	1	1	0	0	0	0.84	3.7	1.1	1.8
209	2	79	0	3	2	1	0	1	0	0	1.37	4.8	1.37	3.19
210	2	72	1	3	3	1	0	0	1	0	1.11	2.03	0.66	1.04
211	1	57	0	2	1	1	0	0	0	0	0.68	3.93	0.47	1.22
212	1	67	0	3	2	1	0	0	0	0	2.36	4.51	0.67	2.27
213	2	78	0	3	2	1	1	1	0	0	1.24	4.35	1.2	2.23
214	1	59	1	1	2	2	0	0	1	0	0.99	4.57	0.66	2.08
215	2	55	1	1	2	2	1	1	0	0	0.99	4.57	0.66	2.08
216	2	46	0	2	1	2	0	0	0	0	0.95	3.09	0.41	1.39
217	1	59	0	3	1	1	0	1	0	0	2.47	3.67	0.94	3.58
218	2	78	1	2	1	1	0	0	0	0	0.78	3.21	0.59	1.38
219	1	70	1	2	3	1	0	0	1	1	1.24	3.64	0.41	1.69
220	1	51	1	2	2	2	0	1	0	0	1.9	5.17	0.9	2.41
221	1	43	1	1	2	3	0	0	1	0	3.37	5.02	0.95	2.43
222	1	33	1	1	2	3	1	1	1	0	1.83	3.42	1.08	2.06
223	2	63	1	2	2	2	0	0	0	0	0.52	2.25	0.84	0.64
224	2	48	1	1	2	2	1	0	1	0	1.9	5.17	0.9	2.41
225	2	46	1	1	2	2	1	1	0	0	3.37	5.02	0.95	2.43
226	2	73	1	3	1	1	0	1	0	0	0.91	4.72	1.2	1.92
227	2	72	1	3	1	1	1	0	0	0	1.3	3.69	0.87	1.51
228	1	47	0	3	1	2	0	0	1	0	1.65	2.65	0.68	2.27
229	2	50	0	2	1	2	1	1	0	0	2.46	2.79	0.95	1.43
230	1	71	0	2	2	1	1	0	0	0	1.98	2.9	0.98	1.71
231	2	51	0	2	1	2	0	0	0	0	0.95	4.19	1.29	2.78
232	2	75	1	2	1	1	1	1	0	0	0.64	2.69	0.71	2.27
233	1	71	0	2	2	1	1	1	0	0	1.39	3.5	0.43	0.99
234	1	48	1	2	2	2	0	0	0	0	1.31	3.88	1.05	2.5
235	1	45	1	1	2	2	1	0	1	0	1.31	3.88	1.05	2.5
236	1	79	0	3	2	1	0	0	1	0	1.3	5.02	1	2.43
237	2	76	1	3	1	1	1	0	0	0	0.97	3.13	0.9	3.22
238	1	61	1	2	2	2	1	0	1	1	0.71	4.62	2.33	1.95
239	1	72	1	2	3	1	0	0	0	0	1.13	5.08	1.76	2.98
240	1	55	0	2	1	1	0	0	0	0	0.96	3.87	1.37	2.19
241	1	71	0	3	2	1	1	1	0	0	0.91	3.56	0.77	1.69
242	1	71	0	3	2	1	1	1	0	0	0.91	3.56	0.77	3.58
243	1	60	1	3	2	2	1	0	0	1	0.71	4.62	2.33	1.95
244	1	74	1	2	1	1	0	0	1	0	0.58	3.08	1.17	1.55
245	1	67	0	2	2	1	0	0	0	0	1.98	3.92	1.36	2.18
246	1	71	0	2	2	1	1	1	0	0	1.09	3.18	1.16	1.96
247	1	71	1	2	3	1	1	1	1	0	1.09	3.18	0.9	2.19
248	2	75	1	2	1	1	1	0	0	0	1.37	6.22	1.27	2.69
249	2	71	0	1	2	1	0	0	0	0	1.5	4.72	0.83	2.13
250	2	55	1	2	2	2	1	1	0	0	3.61	5.22	1.05	3.24
251	1	43	0	3	1	2	1	0	1	1	4.21	5.55	0.6	2.07
252	2	68	0	3	2	2	1	0	0	0	1.63	2.36	0.67	1.38
253	2	75	0	3	2	1	0	0	0	0	0.88	4.19	1.45	2.39
254	2	58	0	3	1	1	1	0	0	0	0.9	3.87	1.7	1.86
255	1	63	0	1	3	1	1	0	1	1	1.14	3.73	0.74	1.86
256	2	56	0	3	1	1	1	1	0	0	2.81	8.14	1.48	3.23
257	2	70	1	3	3	1	1	0	1	0	1.28	3.31	0.69	1.59
258	2	78	1	2	1	1	1	1	0	0	3.52	6.26	1.46	0.75
259	1	72	0	1	2	1	1	0	0	0	1.1	4.02	0.63	2.1
260	1	78	1	2	1	1	1	1	1	0	1.11	2.03	0.66	1.04
261	2	62	1	2	2	2	1	0	0	0	2.16	4.8	1.59	2.78
262	1	46	0	2	1	2	1	0	0	0	1.99	3.02	1.38	1.28
263	2	71	1	2	3	1	0	0	0	0	0.54	3.93	1.14	1.56
264	1	70	0	1	2	2	1	0	0	0	0.42	3.37	1.14	0.94
265	1	73	0	3	2	1	1	0	0	0	1.61	5.06	0.93	2.23
266	1	63	1	3	2	2	1	0	0	1	1.66	5.4	1.28	4.01
267	1	61	1	3	2	2	0	1	1	0	2.16	4.8	1.59	2.78
268	1	73	1	3	1	1	1	0	0	0	0.78	2.85	0.5	1.79
269	1	62	0	2	3	1	1	0	1	0	0.94	3.52	1.1	2.25
270	1	68	0	2	2	2	1	0	1	1	1.46	3.44	1.12	1.95
271	2	72	0	2	2	1	1	0	0	0	0.96	2.95	1.9	2.3
272	1	62	0	2	3	1	1	1	0	0	8.6	3.55	1.09	2.34
273	1	79	0	2	2	1	1	0	0	0	0.6	4.04	1.52	2.39
274	1	77	0	1	2	1	1	1	0	0	0.96	3.68	0.61	1.59
275	1	65	0	3	3	1	1	0	1	1	0.82	4.72	0.73	2.53
276	1	75	1	3	1	1	0	0	0	0	0.82	4.11	0.89	1.77
277	1	49	0	3	1	2	0	0	0	0	1.22	3.41	1.07	2.34
278	2	53	0	2	1	1	0	0	0	0	0.84	5.37	1.03	3.64
279	1	70	0	2	2	1	1	0	0	0	1.81	5.3	1.51	2.56
280	1	48	1	1	2	2	1	0	1	0	1.1	4.18	1.12	2.7
281	2	77	1	2	1	1	1	1	0	0	1.09	5.17	0.69	3.99
282	2	64	1	2	2	2	1	1	1	0	1.28	2.47	0.93	2.09
283	1	50	0	3	1	2	0	0	1	0	1.4	4.63	0.7	1.06
284	2	76	0	3	2	1	1	0	0	0	1.29	3.86	0.93	2.31
285	1	55	0	1	1	1	1	0	1	1	1.53	4.75	0.75	2.35
286	2	77	1	3	1	1	1	0	1	0	1.05	4	0.68	2.49
287	2	75	0	2	2	1	0	1	0	0	1.25	4.12	1.19	2.54
288	1	53	1	2	2	2	1	1	0	0	4.05	4.95	0.72	3.23
289	1	72	0	2	2	1	1	1	0	0	1.18	4.12	0.93	2.23
290	1	75	0	2	2	1	1	1	1	0	1.95	3.7	1.19	2.09
291	1	69	0	2	2	2	1	0	1	0	1.42	5.52	1.29	2.97
292	1	69	1	2	3	1	1	0	1	0	1.42	5.52	1.27	2.97
293	2	72	0	2	2	1	1	0	0	0	1.81	3.73	1.2	1.65
294	1	70	0	2	2	2	1	0	0	0	0.99	3.9	0.79	1.76
295	2	60	0	3	1	1	0	0	0	0	2.23	3.37	0.93	1.53
296	2	68	0	3	2	2	0	1	0	0	1.75	4.79	1.14	2.9
297	2	56	0	3	1	1	1	0	0	0	1.94	4.91	1.41	2.63
298	1	38	1	2	2	3	1	0	1	0	2.47	5.37	1.48	2.01
299	1	37	0	1	1	2	1	1	1	0	2.47	5.37	0.73	3.58
300	2	69	1	3	3	1	0	0	0	0	0.79	4.29	1.27	2.93
301	1	40	0	2	1	2	0	0	0	0	1.02	4.26	0.64	1.69
302	1	56	0	3	1	1	1	0	0	0	0.99	3.15	0.5	1.42
303	2	70	0	3	2	2	1	0	0	0	0.78	3.56	1.05	1.2
304	1	69	1	3	3	1	0	0	1	1	6.62	5.87	1.22	4.19
305	1	50	0	2	1	2	1	0	0	0	1.71	3.48	1.07	1.75
306	1	63	1	2	2	2	0	0	1	0	1.65	7.13	0.57	1.75
307	2	75	1	1	1	1	1	1	0	0	1.37	6.22	1.27	2.69
308	1	65	0	1	3	1	1	0	1	1	1.28	5.77	1.45	2.89
309	2	51	0	2	1	2	0	0	0	0	1.53	3.92	1.44	0.59
310	1	77	0	2	2	1	1	0	0	0	0.63	3.66	0.59	0.58
311	2	77	0	3	2	1	1	1	0	0	2.22	4.48	0.67	2.53
312	1	50	0	1	1	2	1	0	1	1	1.81	4.23	0.59	2.01
313	2	78	0	3	2	1	1	0	0	0	1.09	5.17	0.69	3.99
314	2	76	1	3	1	1	1	0	0	0	0.63	3.67	1.17	2.29
315	1	74	0	2	2	1	1	0	0	0	0.8	2.8	1	1.43
316	1	72	0	2	2	1	1	0	0	0	0.8	2.8	1	1.43
317	1	60	1	2	2	2	0	0	1	0	1.02	4.6	1.58	2.55
318	1	62	0	2	3	1	1	0	0	0	1.58	3.9	0.68	2.49
319	1	62	0	2	3	1	1	0	0	0	1.58	3.9	0.78	2.31
320	2	73	1	2	1	1	0	0	0	0	1.15	5.02	1.44	0.59
321	1	56	1	1	2	2	1	1	0	0	1.02	4.6	1.58	2.55
322	1	65	1	3	2	1	0	1	1	0	1.83	3.95	1.08	2.7
323	2	52	0	2	1	2	1	0	0	0	1.24	1.34	0.75	2.03
324	1	72	1	2	3	1	0	0	1	1	2.25	6.2	1.71	3.81
325	1	65	0	1	3	1	1	0	1	0	0.9	5.07	0.99	2.63
326	2	70	0	1	2	2	1	0	0	0	0.88	3.15	0.88	0.78
327	1	75	0	1	2	1	1	0	0	0	1.57	4.04	0.76	2.3
328	2	58	0	3	1	1	1	0	0	0	1.68	5.26	1.09	2.83
329	2	74	0	3	2	1	0	0	0	0	2.01	5.07	1.14	1
330	2	56	0	2	1	1	1	0	0	0	2.72	5.21	1.23	3.36
331	1	62	0	2	3	1	1	0	0	0	0.91	4.23	1.47	2.65
332	2	57	1	2	2	2	1	0	0	0	1.45	4.16	0.97	2.6
333	1	73	0	2	2	1	0	0	0	0	1.65	5.18	0.71	2.27
334	1	73	1	2	1	1	0	0	0	0	1.65	5.18	0.62	1.97
335	1	49	0	3	1	2	0	0	1	0	1.48	4.31	0.8	4.14
336	1	51	0	3	1	2	1	1	0	1	0.94	5.46	1.67	1.69
337	1	69	0	1	2	2	1	0	0	0	0.56	4.22	1.69	3.74
338	1	53	1	1	2	2	1	1	0	0	1.45	4.16	0.97	2.6
339	2	77	0	3	2	1	1	0	0	0	0.93	3.36	1.15	2.06
340	2	75	1	3	1	1	0	0	1	0	0.64	2.69	0.71	2.27
341	1	65	1	2	2	1	0	1	1	0	0.96	4.5	1.06	3.1
342	1	73	1	2	1	1	1	0	0	0	0.96	4.57	0.57	2.31
343	1	70	0	3	2	2	1	1	1	0	5.77	5.21	0.84	2.17
344	1	56	0	3	1	1	1	1	0	0	2.12	5.26	0.5	2.63
345	1	76	0	3	2	1	1	0	0	0	1.52	4.28	0.65	1.29
346	1	76	0	1	2	1	1	0	0	0	0.64	2.72	0.74	1.43
347	2	69	0	2	2	2	0	0	0	0	0.92	4.49	1.6	2.59
348	2	65	0	2	3	1	1	0	0	0	0.57	4.34	1.95	1.95
349	1	68	0	2	2	2	1	0	0	0	0.68	2.66	0.9	1.35
350	2	69	1	2	3	1	1	1	0	0	1.28	3.31	0.69	1.59
351	1	67	0	3	2	1	1	0	1	1	0.43	2.92	0.73	1.23
352	1	71	0	2	2	1	0	0	0	0	0.89	3.7	1.52	2
353	1	73	0	2	2	1	1	1	1	1	1.51	4.73	1.57	2.8
354	1	64	0	1	3	1	1	1	0	0	2.96	4.21	0.83	1.56
355	1	53	0	2	1	1	1	0	0	0	0.65	3.9	1.33	2.27
356	2	59	0	2	1	1	1	0	0	0	0.8	3.89	1.31	2.18
357	2	64	1	2	2	2	0	0	1	0	0.82	4.14	1.66	2.18
358	1	62	0	2	3	1	1	0	1	1	1.67	4.24	1.62	2.36
359	2	70	0	2	2	1	1	0	0	0	0.81	5.32	0.9	1.48
360	1	64	0	1	3	1	0	0	0	0	1.89	4.4	0.95	2.1
361	2	77	1	2	1	1	1	1	0	0	1.57	5.25	1.02	2.59
362	2	75	1	2	1	1	1	1	0	0	1.28	3.77	0.7	3.17
363	2	48	1	1	2	2	1	0	1	0	1.86	5.17	1.26	3.8
364	1	63	1	2	2	2	1	1	0	0	1.07	2.64	0.98	1.32
365	1	52	1	2	2	2	1	1	0	0	0.98	4.55	0.69	2.26
366	1	59	1	2	2	2	0	0	0	0	0.7	4.13	1.11	1.66
367	2	70	0	1	2	2	0	0	0	0	2.03	5.1	1.2	2.31
368	1	78	0	1	2	1	1	0	0	0	0.94	4.44	1.39	1.22
369	1	76	0	1	2	1	1	1	0	0	3.3	6.52	1.04	2.18
370	1	74	0	3	2	1	1	1	0	0	1.65	3.27	0.87	1.29
371	2	58	0	3	1	1	1	1	0	0	1.02	5.5	1.62	3.45
372	1	55	1	1	2	2	0	0	0	0	0.7	4.13	1.11	1.66
373	2	48	1	1	2	2	1	0	0	0	0.98	4.55	0.69	2.26
374	1	43	0	2	1	2	0	0	0	0	0.82	3.39	1.34	1.87
375	2	51	0	2	1	2	0	1	0	0	1.69	3.62	0.94	2.38
376	1	75	1	2	1	1	1	0	1	0	2.45	5.91	0.95	2.95
377	1	78	0	3	2	1	1	0	1	0	1.57	5.25	1.02	2.59
378	2	70	1	3	3	1	1	1	0	0	1.42	5.52	1.27	2.97
379	2	58	1	2	2	2	1	0	0	0	1.12	7.87	1.39	6.08
380	1	58	0	2	1	1	0	0	0	0	1.19	2.24	0.85	1.17
381	2	54	0	3	1	1	0	0	0	0	1.18	4.21	0.6	2.12
382	1	72	0	1	2	1	1	0	0	0	0.93	4.64	0.79	2.74
383	2	53	1	1	2	2	1	1	1	0	1.12	7.87	1.39	6.08
384	1	52	1	1	2	2	1	0	1	0	0.85	3.62	0.84	2.17
385	2	73	1	2	1	1	1	1	0	0	1.05	3.25	1.14	1.65
386	1	63	0	2	3	1	1	1	0	0	2.12	4.17	1.17	2.65
387	1	54	0	2	1	1	1	0	0	0	1.75	3.34	1.47	3.26
388	2	50	1	1	2	2	0	0	0	0	1.97	4.49	0.79	1.76
389	1	79	0	2	2	1	0	0	0	0	0.5	2.53	0.73	2.47
390	1	44	1	2	2	2	0	1	1	0	1.74	3.57	0.81	3.38
391	1	78	1	2	1	1	1	0	1	1	0.75	4.28	0.43	0.99
392	2	68	1	2	3	1	1	0	0	0	1.18	4.65	0.86	2.41
393	1	46	0	2	1	2	1	0	0	0	3.17	3.63	1.33	1.96
394	1	46	0	2	1	2	1	0	0	0	3.17	3.63	1.33	1.96
395	1	66	1	2	2	1	0	1	1	0	1.8	3.69	1.07	2.12
396	1	61	1	2	2	2	1	0	1	0	0.88	2.97	0.96	1.75
397	2	72	0	2	2	1	1	0	0	0	1.83	3.52	0.86	2.11
398	1	73	1	2	1	1	1	0	1	0	0.91	4.72	1.2	1.92
399	1	63	0	3	3	1	0	0	0	0	2.11	5.26	0.93	2.09
400	2	46	0	3	1	2	1	0	0	0	0.85	5.38	0.79	1.76
401	1	64	1	2	2	2	0	0	0	0	1.27	4.92	0.79	1.76
402	1	57	1	3	2	2	1	0	0	0	0.88	2.97	0.96	1.75
403	2	72	1	3	3	1	0	1	0	0	1.97	4.52	0.93	2.23
404	2	72	1	3	1	1	1	1	0	0	1.45	5.93	1.22	3.05
405	2	72	1	3	1	1	1	0	0	0	1.87	3.76	1.64	1.84
406	1	50	0	2	1	2	0	0	0	0	0.98	3.99	1.27	2.6
407	1	57	0	1	1	1	0	0	1	1	3.31	6.82	1.07	3.13
408	1	77	1	3	1	1	1	0	1	0	2.11	3.1	0.38	2.03
409	1	71	1	2	3	1	1	0	1	0	0.85	4.89	0.71	2.91
410	1	70	1	2	3	1	1	0	0	0	1.45	3.67	0.51	2.65
411	2	70	0	1	2	2	1	0	0	0	1.4	4.51	0.99	2.02
412	1	50	0	2	1	2	1	0	0	0	2	3.49	1.05	1.99
413	1	72	0	3	2	1	1	0	0	0	2.05	6.65	0.85	3.85
414	1	69	1	2	3	1	0	0	1	0	1.17	5.47	0.67	1.38
415	1	75	1	3	1	1	1	0	1	0	1.28	3.77	0.7	3.17
416	1	61	0	2	1	1	0	0	0	0	2.26	3.57	1.1	1.98
417	1	77	0	2	2	1	0	0	0	0	1.53	5.72	1.33	4.07
418	2	71	1	2	3	1	1	1	0	0	1.69	4.36	1.24	2.53
419	2	56	0	2	1	1	1	0	0	0	4.75	4.41	0.95	2.19
420	2	71	0	2	2	1	1	1	0	0	0.57	3.64	1.44	2.04
421	2	77	0	2	2	1	1	1	0	0	1.34	4.17	1.31	2.59
422	2	76	0	2	2	1	1	1	0	0	1.6	3.17	1.28	1.4
423	2	65	0	2	3	3	1	0	0	0	0.74	4.71	0.49	1.28
424	1	65	0	3	3	1	1	0	0	0	0.57	3.8	0.93	1.88
425	2	60	0	3	1	1	1	1	0	0	1.64	3.12	0.57	1.54
426	1	77	1	2	1	1	1	0	1	0	1.3	5.02	1	2.43
427	1	76	1	2	1	1	1	1	1	0	1.33	4.49	0.9	2.94
428	2	73	0	2	2	1	0	0	0	0	1.88	2.65	1.11	1.56
429	2	74	0	2	2	1	1	0	0	0	1.34	4.3	0.8	2.16
430	1	47	0	3	1	2	0	0	0	0	1.74	3.51	1.27	2.4
431	1	65	0	3	3	1	0	0	0	0	0.83	2.42	0.99	2.34
432	1	73	1	3	1	1	1	0	1	1	0.96	4.57	0.57	2.31
433	2	57	0	2	1	1	1	0	0	0	1.49	5.89	1.34	4.19
434	2	79	0	2	2	1	1	1	0	0	2.2	4.59	1.04	2.91
435	2	60	0	2	1	1	0	0	0	0	1.87	4.48	0.69	2.26
436	1	48	0	2	1	2	1	1	1	1	1.38	5.58	1.23	3.95
437	2	48	1	2	2	2	0	0	0	0	1.26	4.3	1.24	2.56
438	1	60	0	3	1	1	1	0	0	0	1.34	3.62	1.29	3.11
439	1	60	0	3	1	1	1	0	0	0	1.34	3.2	1.29	1.25
440	1	65	1	2	2	1	1	0	0	0	2.23	4.31	0.87	1.59
441	1	66	0	1	2	3	1	0	1	1	1.06	4.56	1.2	1.9
442	2	57	0	1	1	1	0	0	0	0	2.12	4.43	0.85	2.08
443	1	59	0	1	1	1	0	0	1	1	0.57	4.53	1.44	2.12
444	1	45	1	1	2	2	0	1	0	0	1.26	4.3	1.24	2.56
445	2	75	1	3	1	1	1	1	0	1	0.77	3.8	1.41	2.63
446	1	63	0	2	3	1	1	1	0	0	0.86	2	1.05	0.85
447	2	77	1	2	1	1	1	0	0	0	0.93	3.36	1.15	2.06
448	1	41	0	2	1	2	1	1	1	1	3.45	1.62	1.53	4.65
449	2	62	1	2	2	2	1	0	0	0	1.43	3.73	1.13	2
450	1	72	0	2	2	1	1	0	1	0	1.26	4.54	0.9	2.94
451	1	71	1	2	3	1	1	0	1	0	1.26	4.54	1.43	2.3
452	1	62	1	3	2	2	1	0	1	0	1.43	3.73	1.13	2
453	2	70	1	3	3	1	0	0	0	0	2.15	4.35	1.47	3.26
454	2	58	0	2	1	1	0	0	0	0	0.67	5.51	1.71	3.58
455	1	56	1	2	2	2	1	0	1	0	2.6	4.51	0.94	2.24
456	1	52	1	2	2	2	1	1	1	0	1.31	4.1	0.65	1.31
457	2	49	0	2	1	2	0	0	0	0	1.75	4.74	0.45	1.88
458	2	53	1	2	2	2	1	1	0	0	1.1	4.18	1.12	2.7
459	1	77	0	2	2	1	1	0	0	0	0.5	3.26	1.62	1.28
460	1	43	0	2	1	2	1	0	0	0	0.64	2.42	0.83	1.65
461	1	74	0	1	2	1	1	0	1	0	2.32	4.04	0.63	1.6
462	2	76	0	1	2	1	0	0	0	0	0.87	2.34	0.59	1.08
463	1	67	0	1	2	1	0	0	1	0	3.17	3.63	1.33	1.96
464	1	75	1	3	1	1	0	0	1	1	0.8	4.63	1.16	1.96
465	1	70	1	3	3	1	1	0	1	0	1.17	5.47	0.67	1.38
466	1	69	0	2	2	2	0	0	0	0	1.86	2.9	0.95	2.59
467	1	63	1	2	2	2	1	0	1	1	2.63	3.13	0.5	1.3
468	2	66	0	3	2	3	0	0	0	0	1.48	3.76	0.62	1.77
469	1	73	0	1	2	1	1	1	0	0	0.72	3.2	0.97	1.02
470	2	46	0	3	1	2	1	0	0	0	1.23	5.97	0.97	3.22
471	1	66	0	3	2	3	0	0	0	0	1.29	5.74	1.06	3.3
472	2	72	1	3	3	1	1	0	0	0	0.82	3.66	1.2	2.23
473	1	52	0	2	1	2	0	0	0	0	0.75	3.95	1.45	2.27
474	1	79	0	1	2	1	1	0	0	0	3.08	4.66	0.9	4.29
475	2	48	1	1	2	2	0	0	0	0	1.31	4.1	0.65	1.31
476	1	57	0	2	1	1	1	1	0	0	2.8	5.76	0.8	1.61
477	1	55	0	2	1	1	0	0	0	0	3.31	4.57	0.84	2.25
478	1	72	1	2	1	1	1	1	1	0	0.77	3.07	1.22	1.46
479	2	71	0	1	2	1	0	1	0	0	1.01	3.46	0.81	1.13
480	1	67	0	1	2	1	1	1	0	0	1.15	5.11	1.19	1.78
481	2	65	1	3	2	2	1	0	0	0	2.04	5.11	1.02	3.68
482	1	60	0	2	1	1	1	0	0	0	1.6	4.57	1.23	2.62
483	1	48	0	2	1	2	0	0	1	1	1.15	4.06	0.93	2.33
484	1	56	0	2	1	1	1	1	0	1	0.76	3.72	0.37	1.9
485	1	62	1	2	2	2	1	0	0	0	2.87	4.22	0.65	1.83
486	1	69	0	3	2	2	1	0	0	0	1.37	4.21	1.4	1.5
487	1	62	1	3	2	2	1	0	0	0	2.87	4.22	0.65	1.83
488	1	74	1	3	1	1	1	0	1	0	1.97	3.44	1.03	2.53
489	1	32	0	2	1	2	0	0	0	0	0.67	2.44	0.91	1.3
490	2	67	1	3	3	1	1	0	0	1	0.58	3.07	0.6	2.12
491	2	75	0	2	2	1	1	0	0	0	1.61	3.48	0.65	1.83
492	2	75	1	2	1	1	1	0	0	0	1.61	3.48	1.37	4
493	1	70	0	1	2	2	1	0	0	0	0.51	4.75	1.44	2.1
494	1	70	0	1	2	2	1	0	0	0	0.51	4.75	1.44	2.01
495	1	73	0	1	2	1	1	1	0	0	0.69	3.24	0.79	1.14
496	2	69	0	1	2	2	0	0	0	0	1.01	6.06	1.27	2.32
497	1	74	0	2	2	1	1	0	0	0	2.12	3.75	1.01	2.33
498	2	75	1	2	1	1	1	0	0	0	1.05	4.25	1.4	2.66
499	1	39	0	2	1	2	0	0	0	0	6.96	3.84	0.64	2.02
500	1	75	0	3	2	1	0	0	0	0	0.67	3.29	1.99	1
501	1	69	1	3	3	1	1	0	0	0	1.6	4.74	1.31	2.83
502	2	46	0	2	1	2	0	0	0	0	1.33	5.09	0.57	2.31
503	2	73	0	2	2	1	1	1	0	0	3.15	6.08	1.23	3.97
504	1	73	0	2	2	1	1	0	0	0	0.57	2.82	1.25	1.61
505	2	72	0	2	2	1	1	1	0	0	1.52	3.63	1.33	1.89
506	1	64	0	2	3	1	1	1	1	1	0.67	3.71	1.07	2.9
507	1	38	0	1	1	2	1	1	0	1	2.37	6.21	0.81	4.12
508	2	72	1	3	1	1	1	0	0	0	1.3	2.7	0.82	1.6
509	1	69	1	3	3	1	1	0	0	0	1.8	3.69	1.07	2.12
510	2	70	0	2	2	1	1	0	0	0	0.8	2.58	1.17	3.73
511	1	72	0	2	2	1	1	0	1	1	0.84	3.07	1.09	1.66
512	2	57	0	3	1	1	1	0	0	0	0.75	3.61	0.88	1.57
513	1	54	0	1	1	1	0	0	0	0	0.86	4.54	0.79	1.93
514	1	64	0	3	3	1	1	0	1	0	1.51	4.32	1.05	2.5
515	2	71	0	3	2	1	1	0	0	0	1.89	7.26	1.24	3.04
516	2	77	1	2	1	1	1	0	0	0	1.37	4.8	1.37	3.19
517	1	75	0	2	2	1	1	0	1	1	1.16	5.56	0.48	1.24
518	1	62	0	3	3	1	1	0	0	0	1.02	4.04	0.83	1.88
519	2	58	0	2	1	1	0	0	0	0	1.36	5.24	1.79	2.06
520	1	36	0	1	1	2	1	0	0	0	1.26	3.74	0.77	1.36
521	2	66	1	2	3	1	1	0	0	0	1.61	5.99	1.15	2.83
522	1	68	1	3	3	1	0	1	1	0	1.53	2.73	0.66	1.18
523	2	77	1	2	1	1	1	0	0	0	0.65	6.29	0.68	1.05
524	1	78	1	2	1	1	1	1	0	0	1.3	2.7	0.82	1.6
525	2	72	0	2	2	1	1	1	0	0	1.6	3.3	0.85	2.32
526	2	62	0	3	3	1	0	0	0	0	3.93	4.54	1.31	1.59
527	2	62	1	2	2	2	1	0	0	0	1.83	4.25	1.07	1.73
528	2	63	1	3	2	2	1	1	0	0	2.63	3.13	0.5	1.3
529	1	61	1	3	2	2	1	0	0	0	1.83	4.25	1.07	1.73
530	2	63	0	2	3	1	0	1	0	0	0.9	3.32	0.68	2.55
531	2	76	0	2	2	1	0	0	0	0	1.58	3.33	1.05	2.92
532	1	73	0	2	2	1	1	0	0	0	1.01	4.32	0.94	2.24
533	1	59	0	3	1	1	0	0	0	0	0.67	3.55	3.21	1.61
534	2	44	1	2	2	3	0	0	0	0	0.65	3.43	1.05	1.35
535	1	37	1	1	2	3	0	0	1	1	0.65	3.43	1.05	1.35
536	2	68	0	2	2	2	1	0	0	0	2.48	6.18	1.2	4.01
537	1	48	0	2	1	2	1	0	1	1	2.3	4.74	1.07	2.6
538	1	74	0	2	2	1	1	1	0	0	1.38	4.76	4.77	1.7
539	1	51	0	3	1	2	1	0	0	0	2	3.85	0.77	2.42
540	1	73	0	1	2	1	1	0	1	0	3.34	4.55	0.81	1.99
541	2	70	0	1	2	2	1	0	0	0	0.61	4.16	0.85	1.59
542	1	77	0	3	2	1	0	0	0	1	0.64	2.83	0.65	1.3
543	1	74	1	3	1	1	0	0	1	0	0.58	3.08	1.17	1.55
544	2	54	0	2	1	1	0	0	0	0	0.76	7.79	0.44	1.11
545	2	69	0	2	2	2	1	0	0	0	0.94	3.86	1.67	2.03
546	2	59	0	2	1	1	1	1	0	0	1.83	2.78	1.74	2.05
547	1	50	1	1	2	2	0	0	1	1	1.86	3.93	1.05	1.87
548	1	79	1	2	1	1	1	1	1	0	1.87	3.76	1.64	1.84
549	2	74	1	2	1	1	1	0	0	0	0.84	4.51	1.8	2.39
550	1	59	1	2	2	2	1	1	0	0	1.92	4.74	1.05	3.04
551	2	71	0	1	2	1	1	1	0	0	1.73	6.35	0.81	4.03
552	1	64	1	1	2	2	1	0	1	0	0.81	5.66	1.63	2.28
553	1	55	1	1	2	2	1	1	1	0	1.92	4.74	1.05	3.04
554	2	65	1	3	2	1	0	0	1	1	2.97	0.96	1.75	5.18
555	2	45	0	2	1	2	0	0	0	0	1.34	4.16	1.88	2.55
556	2	59	0	3	1	1	1	1	0	0	1.02	4.14	1.08	1.72
557	1	66	1	2	3	1	1	1	1	1	2.43	3.47	0.82	2.19
558	2	38	1	1	2	3	0	0	1	0	2.43	3.47	0.82	2.19
559	2	72	1	3	3	1	0	0	0	0	3.52	6.26	1.46	0.75
560	1	67	0	1	2	1	1	0	1	1	3.06	4.91	0.96	1.96
561	1	74	1	2	1	1	1	1	0	0	0.77	3.8	1.41	2.63
562	1	60	0	2	1	1	0	0	1	1	1.55	4.11	1.86	4.12
563	1	75	1	2	1	1	1	0	1	0	0.8	4.63	1.16	1.96
564	1	51	0	2	1	2	1	1	0	0	3.79	5.26	0.67	2.1
565	1	77	0	3	2	1	1	0	0	0	1.26	6.68	1.12	3.09
566	2	60	0	2	1	1	1	1	0	0	1.94	6.3	1.63	4.05
567	1	53	0	2	1	2	1	0	1	1	1.06	4.3	1.06	3
568	2	61	1	2	2	2	1	0	0	0	2.43	4.31	0.9	1.92
569	1	59	1	2	2	2	1	0	1	0	1.55	4.3	0.7	2.79
570	1	59	1	3	2	2	1	1	1	0	2.43	4.31	0.9	1.92
571	1	54	1	1	2	2	0	0	0	0	1.55	4.3	0.7	2.79
572	2	50	1	1	2	2	0	0	1	0	2.5	4.7	1.59	2.78
573	2	56	1	2	2	2	0	0	0	0	1.03	6.5	0.68	2.55
574	1	66	0	1	2	3	0	0	0	1	1.79	6.4	1.34	4.25
575	1	66	0	1	2	3	0	0	0	1	1.79	6.4	1.34	4.25
576	2	39	1	1	2	3	1	1	0	0	1.03	6.5	0.68	2.55
577	2	51	0	2	1	2	0	0	0	0	0.98	5.61	1.96	2.92
578	2	48	0	2	1	2	1	1	0	0	1.22	4.67	0.81	3.6
579	2	67	1	2	3	1	1	0	0	0	2.15	4.35	1.47	3.26
580	1	78	0	3	2	1	1	0	0	0	1.51	4.52	0.53	2.02
581	1	74	1	3	1	1	1	0	1	0	1.36	3.76	0.65	1.51
582	1	74	0	2	2	1	1	1	0	0	1.21	4.21	1.41	2.31
583	1	64	1	2	2	2	1	0	1	0	2.04	5.11	1.02	3.68
584	2	63	0	2	3	1	1	0	0	0	2.89	3.33	0.68	1.05
585	1	67	1	2	3	1	0	0	1	0	1.6	4.74	1.31	2.83
586	1	71	0	3	2	1	0	0	0	0	1.58	4.81	0.51	2.65
587	1	68	0	2	2	2	1	0	0	0	2.72	6.16	1.4	3.88
588	2	75	1	2	1	1	1	1	0	0	1.27	5.2	2.02	2.83
589	2	77	1	2	1	1	1	0	0	0	1.51	4.52	0.53	2.02
590	2	63	0	3	3	1	0	1	0	0	1.53	3.56	0.6	2.41
591	2	67	0	3	2	1	1	0	0	0	0.81	4.44	1.13	2.8
592	1	57	0	1	1	1	1	0	0	0	2.03	5.39	0.67	3.22
593	1	57	0	2	1	1	0	0	0	0	1.38	2.63	0.97	1.38
594	1	66	1	2	2	1	0	0	0	0	0.79	4.29	1.27	2.93
595	2	46	1	2	2	2	1	0	0	0	0.98	2.54	1.13	2.4
596	1	72	0	2	2	1	1	1	0	0	0.99	4.29	0.92	2.95
597	1	77	0	1	2	1	1	0	0	0	3.71	5.37	0.89	1.67
598	1	65	0	1	3	1	1	0	0	0	1.49	4.19	0.85	1.86
599	2	43	1	1	2	3	1	1	1	1	0.98	2.54	1.13	2.4
600	2	64	0	3	3	1	1	0	0	0	1.96	4.6	0.96	2.52
601	1	75	0	3	2	1	1	0	1	0	2.14	4.7	0.9	1.39
602	2	63	1	2	2	2	1	0	0	0	1.66	5.4	1.28	4.01
603	1	67	0	2	2	1	1	0	1	0	3.98	3.87	1.01	2
604	1	74	1	2	1	1	1	1	0	0	1.97	3.44	1.03	2.53
605	2	62	0	1	3	1	0	0	0	0	1.87	3.63	0.83	1.39
606	1	47	0	1	1	2	0	0	1	0	1.35	5.28	0.98	3.43
607	2	65	1	2	2	2	1	1	0	0	1.97	3.44	1.54	3.33
608	2	54	0	3	1	1	0	0	0	0	0.96	3.87	1.37	2.19
609	1	73	1	3	1	1	1	1	0	0	1.53	3.42	1.08	2.06
610	1	56	0	2	1	1	1	0	0	0	0.73	3.88	0.51	1.53
611	1	56	0	2	1	1	1	0	0	0	0.73	3.88	1.27	2.4
612	2	69	0	3	2	2	0	0	0	0	2.47	6.11	1.61	3.78
613	1	65	0	2	3	1	1	0	0	0	1.88	3.65	1.6	1.83
614	1	67	0	2	2	1	1	0	0	0	1.55	5.08	1.26	2.73
615	1	51	0	3	1	2	1	1	1	0	2.48	3.82	0.99	1.53
616	2	46	0	1	1	2	0	0	0	0	1.21	5.76	1.03	2.37
617	2	78	0	3	2	1	1	0	0	0	0.65	6.29	0.68	1.05
618	1	72	1	3	3	1	1	0	0	1	0.83	4.25	1.56	2.31
619	1	43	0	2	1	2	0	0	0	0	0.39	3.73	1.6	1.91
620	1	70	0	2	2	1	0	0	0	0	0.86	4.39	1.41	2.81
621	1	68	0	3	2	2	1	1	1	1	1.04	4.62	0.74	3.48
622	1	44	1	2	2	3	0	0	1	0	1.17	3.93	0.94	1.87
623	1	37	1	1	2	3	1	1	0	0	1.17	3.93	0.94	1.87
624	1	70	1	3	3	1	1	0	1	1	1.22	2.78	1.32	1.18
625	1	60	0	1	1	1	1	0	1	1	1.59	3.98	0.62	2.4
626	2	56	0	2	1	1	0	0	0	0	0.78	3.95	1.71	2.02
627	1	56	0	2	1	1	1	0	1	0	0.76	3.83	1.17	2.64
628	1	72	0	1	2	1	0	1	0	0	1.53	3.04	0.87	0.95
629	2	62	0	2	3	1	0	0	0	0	1.26	5.45	1.74	3.3
630	1	69	0	2	2	2	1	1	0	0	3.79	7.35	1.13	4.55
631	2	57	0	2	1	1	1	0	0	0	1.42	4.37	0.93	2.48
632	2	58	0	1	1	1	1	1	0	0	0.92	2.98	0.76	1.1
633	2	47	0	2	1	2	0	1	0	0	0.81	3.57	0.92	3.65
634	1	78	0	3	2	1	0	0	0	0	1.15	2.29	0.57	0.89
635	1	73	1	3	1	1	0	0	1	0	2.44	3.8	1.27	1.95
636	2	78	1	2	1	1	1	0	0	0	0.36	2.3	1.36	0.95
637	2	67	0	1	2	1	1	0	0	0	1.14	3.66	1.14	1.17
638	1	61	0	2	3	1	1	0	1	0	0.84	4.46	1.25	3.3
639	1	79	1	2	1	1	1	0	0	0	1.97	4.52	0.93	2.23
640	2	64	1	3	2	2	1	0	0	0	0.82	4.14	1.66	2.18
641	2	58	0	2	1	1	0	0	0	0	0.81	5.92	1.5	4.16
642	2	67	0	3	2	1	1	1	0	0	1.77	3.65	1	3.06
643	1	73	1	2	1	1	1	0	1	0	1.36	3.76	0.65	1.51
644	2	67	0	2	2	2	0	0	0	0	1.97	4.8	2.22	2.04
645	1	69	0	1	2	2	1	0	0	0	2.16	4.58	0.93	2.32
646	1	59	0	2	1	1	1	0	0	0	0.85	2.73	1.25	1.17
647	2	61	0	2	1	1	1	1	0	0	1.36	2.39	1.26	0.78
648	2	78	0	1	2	1	1	0	0	0	1.29	4.7	0.94	2.87
649	2	70	0	2	2	1	1	0	0	0	1.37	5.15	1.51	3.03
650	1	73	1	2	1	1	1	1	1	0	1.2	4.67	0.9	2.19
651	1	58	0	3	1	1	0	1	0	0	1.02	5.59	0.66	2.08
652	2	57	0	2	1	1	0	0	0	0	1.1	4.37	1.44	2.69
653	1	47	0	2	1	2	1	0	0	0	1.39	6.27	1.28	4.38
654	1	48	1	2	2	2	1	1	1	1	1.05	4.93	0.54	1.14
655	2	76	0	3	2	1	1	1	0	0	1.74	5.51	1.35	2.13
656	2	55	0	1	1	1	0	1	0	0	1.08	5.74	1.7	2.61
657	2	55	0	1	1	1	0	1	0	0	1.08	5.74	1.7	2.61
658	1	73	0	1	2	1	1	0	0	0	1.01	4.2	0.88	2.01
659	1	44	1	1	2	3	0	1	1	1	1.05	4.93	0.54	1.14
660	2	73	1	1	1	1	1	1	0	0	1.05	3.25	1.14	1.65
661	2	61	1	2	2	2	1	0	0	0	1.16	5.24	1.58	3.45
662	1	66	0	2	3	1	1	0	0	0	2.49	3.81	1.08	1.96
663	2	65	0	2	3	3	1	1	0	0	8.06	4.61	0.73	1.78
664	2	57	1	3	2	2	1	1	1	0	1.16	5.24	1.58	3.45
665	2	60	1	2	2	2	0	0	0	0	0.94	4.3	0.79	3.48
666	2	73	0	3	2	1	1	0	0	0	0.72	5.13	1.85	2.53
667	1	56	1	1	2	2	1	0	0	1	0.94	4.3	0.79	3.48
668	2	65	0	2	3	3	1	0	0	0	0.96	4.28	1.36	2.67
669	2	49	0	2	1	2	1	1	0	0	1.5	2.84	0.82	1.62
670	1	45	0	3	1	2	1	0	0	0	1.96	4.87	0.57	3.41
671	1	45	0	3	1	2	1	0	0	0	1.96	4.87	0.57	3.41
672	2	75	1	3	1	1	0	0	1	0	1.27	5.2	2.02	2.83
673	2	72	1	3	3	1	0	0	0	0	0.75	4.28	0.43	0.99
674	1	71	1	3	3	1	1	0	1	0	1.24	3.64	0.41	1.69
675	1	41	0	2	1	2	0	0	0	1	1.42	5.48	1.53	3.58
676	1	44	0	2	1	2	0	0	0	1	1.42	5.48	0.5	1.3
677	1	71	1	3	3	1	1	0	0	0	1.45	3.67	0.51	2.65
678	1	70	1	3	3	1	1	0	0	0	0.62	2.82	1.11	1.56
679	1	77	0	2	2	1	1	0	0	0	1.08	3.58	1.14	2.17
680	2	62	0	2	3	1	0	0	0	0	1.18	5.06	0.9	3.1
681	2	52	0	2	1	2	1	0	0	0	0.79	3.31	1.27	1.8
682	2	78	0	3	2	1	0	0	0	0	0.36	2.3	1.36	0.95
683	2	54	1	2	2	2	0	0	0	0	1.86	5.17	1.26	3.8
684	1	69	1	2	3	1	0	0	1	0	0.77	3.53	1.5	1.98
685	1	39	0	3	1	2	0	0	0	1	3.28	4.98	0.76	2.08
686	1	69	1	3	3	1	1	0	1	0	1.3	3.77	1.68	1.54
687	2	70	0	3	2	2	1	0	0	0	1.05	5.78	1.02	3.69
688	2	43	0	1	1	2	0	0	0	0	0.77	2.33	0.86	0.58
689	1	71	1	3	3	1	1	0	0	0	0.77	3.53	1.5	1.98
690	2	78	0	2	2	1	0	0	0	0	0.63	6.5	1.66	1.18
691	1	62	0	2	3	1	1	1	0	0	1.5	3.93	1.7	1.65
692	2	62	1	2	2	2	1	0	0	0	1.94	4.4	0.77	1.69
693	2	62	0	2	3	1	1	0	0	0	1.94	4.4	0.94	2.24
694	1	59	0	3	1	1	1	1	0	0	1.98	3.88	1.24	2.56
695	1	48	1	2	2	2	1	0	1	0	0.96	2.15	1.4	1.5
696	1	61	1	3	2	2	1	0	1	1	1.94	4.4	0.77	1.69
697	2	45	1	1	2	2	0	1	1	0	0.96	2.15	1.4	1.5
698	2	72	0	2	2	1	0	0	0	0	2	6.02	1.33	4.06
699	1	60	0	3	1	1	1	0	0	1	4.21	5.37	1.33	3.16
700	2	75	1	2	1	1	1	0	0	0	0.96	6.85	0.78	2.31
701	2	71	0	1	2	1	1	0	0	1	1.31	2.94	0.93	0.88
702	2	43	0	2	1	2	1	1	0	0	0.92	3.72	1.39	2.01
703	2	70	1	3	3	1	1	0	0	0	1.18	4.65	0.86	2.41
704	2	50	1	2	2	2	1	0	0	0	3.06	5.84	1.05	2.92
705	1	48	1	1	2	2	0	1	1	0	3.06	5.84	1.05	2.92
706	2	37	0	2	1	2	0	1	0	0	0.84	3.76	1.46	0.75
707	1	54	0	2	1	1	0	0	0	0	0.84	2.95	1.03	1.83
708	1	78	0	1	2	1	1	0	1	0	0.57	3.57	1.02	0.81
709	1	66	0	3	2	3	1	0	1	0	0.78	3.86	0.99	1.52
710	1	50	1	1	2	2	0	0	1	0	2.6	4.51	0.94	2.24
711	1	69	1	3	3	1	1	0	0	1	1.61	5.99	1.15	2.83
712	2	68	0	1	2	2	1	0	0	0	1.39	3.64	0.87	1.36
713	2	71	0	1	2	1	1	0	0	0	2.15	6.37	1.52	2.55
714	2	50	0	2	1	2	0	0	0	0	0.76	5.32	1.97	3.22
715	2	75	0	2	2	1	1	0	0	0	1.04	3.85	1.11	2.27
716	2	61	0	1	3	1	1	1	0	0	1.12	5.25	0.9	2.28
717	1	77	1	3	1	1	0	0	1	1	1.33	4.49	0.9	2.94
718	2	61	0	2	1	1	1	0	0	0	2.18	3.84	1.27	0.78
719	2	50	0	1	1	2	0	0	0	0	0.87	4.24	1.51	1.9
720	1	76	1	3	1	1	1	0	1	0	1.05	4.25	1.4	2.66
721	2	49	0	2	1	2	0	0	0	0	0.91	4.78	0.78	2.31
722	2	75	1	3	1	1	1	0	1	0	1.61	3.48	1.37	4
723	1	72	1	2	1	1	1	0	0	0	0.83	4.25	1.56	2.31
724	2	59	1	2	2	2	1	0	0	0	1.49	5.22	1.1	4.07
725	1	63	0	3	3	1	1	0	0	0	1.8	4.5	1.02	1.93
726	2	66	0	1	2	3	1	0	0	0	1.89	4.34	1.05	1.6
727	1	43	1	2	2	3	1	1	1	0	3.37	5.66	1.02	3.44
728	2	66	0	1	2	3	1	1	0	0	1.11	5.61	1.06	2.97
729	1	64	0	3	3	1	0	0	0	1	0.96	3.87	1.37	2.19
730	1	64	1	1	2	2	1	1	0	1	1.27	4.92	0.79	1.76
731	1	55	1	1	2	2	1	0	1	0	1.49	5.22	1.1	4.07
732	1	71	0	2	2	1	0	0	1	0	0.75	3.7	1	1.24
733	1	77	0	1	2	1	0	0	0	0	1.74	4.97	1.25	2.74
734	2	56	0	2	1	1	1	0	0	0	1.21	7.03	1.36	5.06
735	1	77	0	3	2	1	1	1	0	0	1.71	4.63	0.79	3.14
736	2	55	0	1	1	1	1	0	0	0	3.58	4.48	0.74	1.69
737	2	59	0	2	1	1	1	0	0	0	7.22	4.48	0.58	1.94
738	2	72	0	2	2	1	0	0	0	0	1.28	2.51	0.87	1.59
739	1	72	1	2	3	1	1	0	0	0	1.97	3.44	1.54	3.33
740	2	62	1	2	2	2	1	0	0	0	1.21	5.47	0.99	1.53
741	1	62	1	3	2	2	1	0	1	0	1.21	5.47	0.99	1.53
742	1	66	0	2	3	1	1	1	0	0	1.62	4.63	0.65	1.83
743	1	70	0	3	2	2	1	0	1	0	1.05	3.94	1.38	3.67
744	1	64	1	2	2	2	1	1	1	0	1.83	3.95	1.08	2.7
745	2	76	1	2	1	1	1	1	0	0	1.18	4.74	1.44	2.91
746	1	57	0	3	1	1	0	0	0	0	0.7	5.18	1.19	2.5
747	2	65	0	2	3	3	1	1	0	0	2.03	3.95	0.63	3.16
748	1	78	1	2	1	1	1	0	0	0	2.01	5.07	1.14	1
749	1	51	0	2	1	2	0	0	0	0	2.46	4.79	0.79	2.88
750	2	77	0	3	2	1	1	0	0	0	2.04	5.11	1.73	1.35
751	2	70	0	2	2	1	1	0	0	0	1.27	4.93	1.46	3.09
752	1	66	0	2	2	1	1	1	1	1	1.83	4.2	1.15	2.62
753	1	59	1	2	2	2	1	0	0	0	0.93	5.97	1.7	4.19
754	1	55	1	1	2	2	1	1	0	0	0.93	5.97	1.7	4.19
755	2	65	0	2	3	3	1	1	0	0	2.03	3.95	0.41	1.69
756	2	50	1	2	2	2	0	0	0	0	1.12	3.42	1.85	1.29
757	2	46	1	1	2	2	1	0	0	1	1.12	3.42	1.85	1.29
758	1	78	0	2	2	1	1	0	0	0	1.31	3.61	0.64	1.29
759	2	72	0	3	2	1	1	0	0	0	3.15	4.63	0.56	1.82
760	2	50	0	3	1	2	1	0	0	0	1.42	5.83	1.03	2.53
761	2	76	1	3	1	1	1	0	0	0	2.45	5.91	0.95	2.95
762	1	55	1	2	2	2	1	1	1	1	1.94	4.84	1.8	3.4
763	1	55	0	3	1	1	1	1	1	1	1.94	4.84	1.03	2.53
764	1	48	1	2	2	2	1	1	1	0	2.11	3.59	0.84	0.73
765	2	46	1	1	2	2	1	1	0	0	2.11	3.59	0.84	0.73
766	2	58	0	3	1	1	1	0	0	0	1.31	5.73	0.5	2.03
767	2	74	0	1	2	1	1	1	0	0	2.6	5.75	1.05	2.51
768	2	61	1	2	2	2	1	0	0	0	4.83	5.11	0.87	3.46
769	1	58	1	3	2	2	1	0	0	0	4.83	5.11	0.87	3.46
770	1	70	0	1	2	2	1	1	0	1	1.14	5.88	1.24	2.54
771	1	59	0	1	1	1	0	0	1	1	1.7	7.84	1.07	4.21
772	2	70	1	2	3	1	1	0	0	0	1.82	5.76	0.45	1.88
773	2	65	1	2	2	1	1	1	0	0	0.58	3.07	0.6	2.12
774	1	67	1	2	3	1	1	1	1	0	6.62	5.87	1.22	4.19
775	2	70	0	1	2	2	1	0	0	0	3.67	4.96	0.8	2.47
776	2	77	1	2	1	1	1	0	0	0	1.05	6.43	0.75	2.03
777	2	67	0	2	2	1	0	0	0	0	1.51	4.19	1.63	2.18
778	2	57	1	2	2	2	1	0	0	0	1.19	3.16	0.63	2.61
779	2	53	1	1	2	2	1	0	0	0	1.19	3.16	0.63	2.61
780	2	61	1	2	2	2	1	0	0	0	1.27	4.08	0.5	2.03
781	1	59	1	3	2	2	0	0	0	0	1.27	4.08	0.5	2.03
782	2	72	0	1	2	1	0	0	0	0	0.9	3.81	0.91	1.45
783	2	72	0	1	2	1	0	0	0	0	0.9	3.81	0.91	1.4
784	1	63	1	2	2	2	0	0	1	1	0.81	5.66	1.63	2.28
